# Supplementary material for: Underwater photogrammetry for close‐range 3D imaging of dry‐sensitive objects: The case study of cephalopod beaks
Source: Ecol Evol. 2021 May 3;11(12):7730–42. doi: 10.1002/ece3.7607 (PMC8216959; doi:10.1002/ece3.7607)
Supplement: Supplementary file 1 — Table S1 [file ECE3-11-7730-s001.ods]

## Sheet: Feuille1
Species	Description author	Number of upper beaks	Number of lower beaks	Scan Techniques	Voxel Size (mm)	Archive	Collection number
Abralia (Heterabralia) andamanica	Goodrich, 1896	1	1	Micro CT scan		MNHN Paris	MNHN_IM_2002-2276
Abraliopsis (Abraliopsis) hoylei	(Pfeffer, 1884)	2	1	Micro CT scan		MNHN Paris	MNHN_IM_2002-2753
Abraliopsis (Abraliopsis) morisii	(Verany, 1839)	3	3	Micro CT scan	0,008	NHM London	201/4
Bathypolypus arcticus	(Prosch, 1849)	2	1	Micro CT scan	0,009	NHM London	237/1-2
Chiroteuthis mega	(Joubin, 1932)	2	2	Micro CT scan	0,011	NHM London	223/2
Chiroteuthis veranii	(Férussac, 1834)	2	2	Photogrammetry	-	Contact authors	-
Eledone cirrhosa	(Lamarck, 1798)	2	2	Photogrammetry	-	Contact authors	-
Eledone moschata	(Lamarck, 1798)	2	2	Micro CT scan	0,015	NHM London	240
Enteroctopus zealandicus	(Benham, 1944)	1	1	Photogrammetry	-	Contact authors	-
Filippovia knipovitchi	(Filippova, 1972)	2	1	Photogrammetry	-	Contact authors	-
Histioteuthis atlantica	(Hoyle, 1885)	2	2	Photogrammetry	-	Contact authors	-
Histioteuthis bonnellii	(Férussac, 1834)	0	1	Photogrammetry	-	Contact authors	-
Histioteuthis eltaninae	Voss, 1969	0	2	Photogrammetry	-	Contact authors	-
Histioteuthis miranda	(Berry, 1918)	2	2	Photogrammetry	-	Contact authors	-
Muusoctopus thielei	(Robson, 1932)	2	2	Photogrammetry	-	Contact authors	-
Neorossia caroli	(Joubin, 1902)	1	1	Micro CT scan	0,011	NHM London	193/5
Octopus vulgaris	Cuvier, 1797	2	2	Photogrammetry	-	Contact authors	-
Ommastrephes cylindraceus	(Lesueur, 1821)	1	1	Photogrammetry + Micro CT scan	0.0192	MNHN Paris	-
Onykia robsoni	( Adam, 1962)	2	2	Photogrammetry	-	Contact authors	-
Rossia macrosoma	(Delle Chiaje, 1830)	1	1	Micro CT scan	0,009	NHM London	193/5
Semirossia tenera	(Verrill, 1880)	1	1	Micro CT scan	0,009	NHM London	193/5
Stigmatoteuthis hoylei	(Goodrich, 1896)	2	1	Photogrammetry	-	Contact authors	-
Teuthowenia megalops	(Prosch, 1849)	1	1	Photogrammetry	0,012	NHM London	224/6
Teuthowenia pellucida	(Chun, 1910)	1	1	Micro CT scan	-	Contact authors	-
